# Supplementary material for: Harringtonine Attenuates Extracellular Matrix Degradation, Skin Barrier Dysfunction, and Inflammation in an In Vitro Skin Aging Model
Source: Curr Issues Mol Biol. 2025 Aug 10;47(8):642. doi: 10.3390/cimb47080642 (PMC12385131; doi:10.3390/cimb47080642)
Supplement: Supplementary file 1 [file cimb-47-00642-s001.zip]

Archive with 1 entries (1 files):
- cimb-3783627-supplementary.pdf
